# Supplementary material for: Understanding the effects of predictability, duration, and spatial pattern of drying on benthic invertebrate assemblages in two contrasting intermittent streams
Source: PLoS One. 2018 Mar 28;13(3):e0193933. doi: 10.1371/journal.pone.0193933 (PMC5874014; doi:10.1371/journal.pone.0193933)
Supplement: S2 Table — (XLSX) [file pone.0193933.s004.xlsx]

## Sheet: Abundance_data
River	Site	Sample	Sampling	Agabus	Agapetus	Agraylea	Allogamus	Allotrichia	Anabolia	Ancylus	Anthomyidae	Athericidae	Aulonogyrus	Baetis	Berosus	Bidessus	Caenis	Calopteryx	Capnia	Capnioneura	Centroptilum	Ceratopogonidae	Chironomidae	Chloroperla	Coelostoma	Crunoecia	Culicidae	Deronectes	Dixidae	Dryops	Ecdyonurus	Ecnomus	Elmis	Empididae	Ephemerella	Gammarus	Habrophlebia	Haementeria	Haliplus	Hydracarina	Hydraena	Hydroglyphus	Hydrometra	Hydrophilus	Hydroporus	Hydropsyche	Hydroptila	Hyporhyacophila	Isoperla
Fuirosos	1	1	Autumn	0	0	0	0	0	0	3	0	0	0	0	0	0	0	0	8	0	0	1	9	0	0	0	0	0	0	0	4	0	0	0	0	0	1	0	0	0	0	0	0	0	0	0	0	0	74
Fuirosos	1	1	Spring	0	0	0	0	0	0	177	0	0	0	164	0	0	0	0	0	0	0	0	351	0	0	0	0	9	1	0	2	0	0	0	0	0	0	2	0	0	1	0	3	0	0	1	0	0	6
Fuirosos	1	2	Autumn	0	0	0	0	0	0	4	0	0	0	1	0	0	0	0	0	8	0	2	14	30	0	0	0	1	0	0	0	2	0	0	0	0	5	1	0	0	0	0	0	0	0	0	0	0	71
Fuirosos	1	2	Spring	0	0	0	0	0	0	51	0	0	0	171	0	0	0	0	0	0	0	2	411	0	0	0	0	5	2	0	0	0	0	0	0	0	0	0	0	2	0	0	0	0	0	0	0	0	0
Fuirosos	2	1	Autumn	0	0	0	0	0	0	0	0	0	0	0	0	0	0	0	3	15	0	12	126	0	0	0	0	0	0	0	0	0	0	0	0	0	3	0	0	0	3	0	0	0	0	0	0	0	6
Fuirosos	2	1	Spring	0	0	0	0	0	0	11	0	0	0	163	0	0	4	0	0	0	0	28	1000	0	0	0	0	2	1	0	1	0	0	0	52	0	12	1	0	0	0	0	0	0	0	0	0	0	5
Fuirosos	2	2	Autumn	0	0	0	0	0	0	6	0	0	0	0	0	0	0	0	39	21	0	15	165	0	0	0	0	0	0	0	0	0	0	3	0	0	3	0	0	0	0	0	0	0	0	0	0	0	9
Fuirosos	2	2	Spring	0	4	0	0	0	0	12	0	0	0	24	0	0	0	0	0	0	0	8	784	0	0	0	0	0	4	0	0	0	0	0	36	0	20	0	0	0	0	0	0	0	0	48	0	0	4
Fuirosos	3	1	Autumn	1	1	0	0	0	0	9	0	0	0	4	0	0	2	0	0	23	0	2	40	0	0	0	0	0	0	0	2	0	0	2	11	0	0	0	0	1	1	0	0	0	0	0	0	2	42
Fuirosos	3	1	Spring	0	0	0	0	0	0	165	0	0	0	195	0	0	9	0	0	0	0	9	384	6	0	0	0	6	0	0	15	0	3	3	0	0	15	0	0	0	3	0	0	0	0	9	0	0	0
Fuirosos	3	2	Autumn	0	0	0	0	0	0	19	0	0	0	0	0	0	0	0	1	10	0	0	23	0	0	0	0	1	0	0	0	0	0	0	6	0	0	0	0	1	2	0	0	0	0	0	0	0	42
Fuirosos	3	2	Spring	0	0	0	0	0	0	130	0	0	0	53	0	0	2	0	0	0	0	4	342	1	0	0	0	3	0	0	2	0	0	0	3	0	4	0	0	2	0	0	0	0	0	4	0	0	1
Fuirosos	4	1	Autumn	4	0	0	1	0	0	9	0	0	0	9	0	0	0	1	1	44	0	2	30	0	0	1	0	0	0	0	0	0	0	0	0	0	0	0	0	0	0	0	0	0	0	0	0	0	76
Fuirosos	4	1	Spring	0	0	0	0	0	0	12	0	0	0	270	0	0	6	0	0	0	0	6	1680	0	0	0	0	0	0	0	0	12	0	0	0	0	0	0	0	0	6	0	0	0	0	540	12	0	12
Fuirosos	4	2	Autumn	5	0	0	1	0	0	77	0	0	0	38	0	0	0	0	0	104	0	5	153	0	0	0	0	2	0	1	0	0	0	1	9	0	0	2	0	2	1	0	5	0	0	0	1	0	231
Fuirosos	4	2	Spring	0	0	0	0	0	0	0	1	0	0	212	0	1	0	0	0	0	0	5	666	0	0	0	0	0	0	0	0	0	0	0	10	0	6	0	0	0	1	0	0	0	0	16	0	0	7
Fuirosos	5	1	Autumn	6	0	0	0	0	0	12	0	0	0	0	0	0	6	0	0	156	0	0	1122	0	0	0	0	0	0	0	0	0	0	0	0	0	0	0	0	0	6	0	0	0	0	0	0	0	0
Fuirosos	5	1	Spring	0	0	0	0	12	0	0	0	0	0	864	0	0	12	0	0	0	0	0	3348	0	0	0	0	0	0	0	0	0	0	0	24	0	0	0	0	0	12	0	0	0	0	72	0	0	0
Fuirosos	5	2	Autumn	1	0	0	3	0	0	1	0	0	0	2	0	0	0	0	0	118	0	1	20	0	0	0	0	0	1	0	0	0	0	0	0	0	0	0	0	1	0	0	0	0	0	0	0	0	16
Fuirosos	5	2	Spring	0	0	0	0	0	0	16	0	0	0	306	0	0	4	0	0	0	0	0	118	0	0	0	0	6	0	0	0	0	0	0	0	0	0	2	0	0	0	0	0	0	0	0	12	0	2
Fuirosos	6	1	Autumn	1	0	0	0	0	0	2	0	0	0	10	0	0	0	0	0	90	0	0	43	0	0	0	0	0	0	1	0	0	0	0	0	0	0	0	0	0	0	0	0	0	0	0	0	0	0
Fuirosos	6	1	Spring	0	0	6	0	6	0	60	0	0	0	570	0	0	30	0	0	0	0	42	792	0	0	0	0	30	0	0	0	0	0	0	12	0	12	0	0	12	6	0	6	0	0	0	42	0	0
Fuirosos	6	2	Autumn	0	0	0	2	0	0	4	0	0	0	14	0	0	2	0	0	95	0	0	54	0	0	0	0	0	0	0	0	0	0	0	0	0	0	0	0	0	1	0	0	0	0	0	0	0	53
Fuirosos	6	2	Spring	0	0	0	0	1	0	48	0	0	0	537	1	0	2	0	0	0	0	0	365	0	0	0	0	4	4	0	0	0	0	0	3	0	0	0	0	0	2	0	0	1	0	6	20	1	0
Fuirosos	7	1	Autumn	2	0	0	0	0	0	0	0	2	0	7	0	0	0	0	0	300	0	0	77	0	0	0	0	2	0	0	0	0	0	0	0	0	0	0	0	5	2	0	0	0	0	0	0	0	36
Fuirosos	7	1	Spring	0	0	0	0	6	0	0	0	0	0	174	0	0	30	0	0	0	0	6	1326	0	0	0	0	0	6	0	0	24	0	0	6	0	0	0	0	0	6	0	12	0	0	12	6	0	6
Fuirosos	7	2	Autumn	1	0	0	1	0	0	2	0	0	0	12	0	0	0	0	0	159	0	4	67	0	0	0	0	0	0	0	0	0	0	0	0	0	0	0	0	1	0	0	0	0	0	0	0	0	26
Fuirosos	7	2	Spring	0	0	0	0	0	0	0	0	0	0	64	0	0	0	0	0	0	0	0	7	0	0	0	0	0	0	0	0	0	0	0	0	0	0	0	0	0	0	0	0	0	1	0	0	0	1
Fuirosos	8	1	Autumn	2	0	0	0	0	0	5	0	0	0	14	0	0	0	0	0	1174	0	53	463	0	0	0	0	0	4	0	0	0	0	0	0	0	0	0	0	0	1	0	0	0	0	0	0	0	9
Fuirosos	8	1	Spring	0	0	0	0	0	0	0	0	0	0	108	0	0	0	0	0	0	0	28	1320	0	0	0	0	4	0	0	0	0	0	0	0	0	0	0	0	0	4	0	0	0	0	0	0	0	0
Fuirosos	8	2	Autumn	0	0	0	0	0	0	8	0	0	0	12	0	0	0	0	0	434	0	20	60	0	0	0	0	0	0	0	0	0	0	0	0	0	0	0	0	2	0	0	0	0	0	0	0	0	20
Fuirosos	8	2	Spring	4	0	0	0	0	0	15	0	0	0	256	1	0	7	0	0	0	0	47	1006	0	0	0	0	4	0	0	0	0	0	0	1	0	0	0	0	5	0	0	0	5	0	0	0	0	0
Rogativa	1	1	Spring	16	0	0	0	0	5	0	0	0	0	0	0	0	0	0	0	0	0	0	5012	0	0	0	0	0	1	0	0	0	0	8	0	2	0	0	0	0	0	0	0	1	4	0	1	0	0
Rogativa	1	2	Spring	13	0	0	0	0	2	0	0	0	0	2	0	0	0	0	0	0	0	0	25073	0	0	0	0	0	5	0	0	0	0	0	0	0	0	0	0	1	0	0	0	0	2	0	1	0	0
Rogativa	2	1	Spring	2	0	0	0	0	0	0	0	0	0	30	0	0	0	0	0	0	0	15	587	0	0	0	0	0	1	0	0	0	0	73	0	0	0	0	0	0	0	0	0	1	0	0	0	0	0
Rogativa	2	2	Spring	2	0	0	0	0	0	0	0	0	0	27	0	0	0	0	0	0	0	7	547	0	0	0	0	0	1	0	0	0	0	73	0	0	0	0	0	0	2	0	0	0	0	0	0	0	0
Rogativa	3	1	Spring	9	0	0	0	0	0	0	0	0	0	135	0	0	0	0	0	0	0	0	909	0	0	0	0	0	1	0	0	1	0	31	0	0	0	0	0	2	0	0	0	3	14	0	13	0	0
Rogativa	3	2	Spring	7	0	0	0	0	0	0	0	0	0	144	0	0	0	0	0	0	0	0	870	0	0	0	0	0	2	0	0	1	0	24	0	0	0	0	0	8	0	0	0	6	4	0	12	0	0
Rogativa	4	1	Spring	6	0	0	0	0	3	0	0	0	0	15	0	0	0	0	0	0	0	0	192	0	0	0	0	0	0	0	0	0	0	0	0	0	0	0	0	3	0	0	0	0	0	0	0	0	0
Rogativa	4	2	Spring	2	0	0	0	0	0	0	0	0	0	34	0	0	1	0	0	0	0	0	232	0	0	0	0	0	0	0	0	0	0	0	0	0	0	0	0	0	0	0	0	5	0	0	0	0	0
Rogativa	5	1	Spring	2	0	0	0	0	0	0	0	0	1	180	0	0	0	0	0	0	0	1	157	0	0	0	0	0	1	0	0	0	0	18	0	0	0	0	0	2	0	0	0	4	0	0	1	0	0
Rogativa	5	2	Spring	1	0	0	0	0	0	0	0	0	0	69	0	0	0	0	0	0	0	1	272	0	0	0	0	0	0	0	0	0	0	11	0	0	0	0	0	4	0	0	0	1	0	0	3	1	0
Rogativa	6	1	Spring	2	0	0	0	0	0	0	0	0	0	239	0	0	0	0	0	0	0	2	632	0	0	0	0	0	2	0	0	0	0	0	0	0	8	0	0	0	0	0	0	2	1	0	3	0	0
Rogativa	6	2	Spring	4	0	0	0	0	0	0	0	0	0	61	0	2	1	0	0	0	0	2	504	0	0	0	0	0	0	0	0	0	0	24	0	0	0	0	0	1	0	0	0	1	0	0	1	0	0
Rogativa	7	1	Spring	3	0	0	0	0	0	0	0	0	0	207	0	0	12	0	3	0	0	3	702	0	0	0	0	0	12	0	0	0	0	0	0	0	3	0	0	6	0	0	0	6	3	0	0	0	0
Rogativa	8	1	Spring	2	0	0	0	0	0	0	0	0	0	105	0	0	1	0	0	0	0	0	35	0	0	0	0	1	1	0	0	0	0	0	0	0	0	0	0	0	0	0	0	0	0	0	0	0	0
Rogativa	8	2	Spring	2	0	0	0	0	0	0	0	0	0	134	0	0	0	0	0	0	0	0	298	0	0	0	0	0	0	0	1	0	0	0	0	0	11	0	0	0	0	0	0	1	0	1	3	0	0
Rogativa	9	1	Spring	3	0	0	0	0	0	0	0	0	0	123	0	0	0	0	0	0	0	1	222	0	1	0	0	0	0	0	0	0	0	14	0	0	0	0	0	1	0	0	0	3	0	2	1	5	0
Rogativa	9	2	Spring	2	0	0	0	0	0	0	0	0	0	169	0	0	0	0	0	0	0	0	382	0	0	0	0	0	1	0	0	0	0	2	0	0	0	0	0	0	0	0	0	2	0	0	1	1	0
Rogativa	10	1	Spring	11	0	0	0	0	0	0	0	0	1	541	0	1	0	0	0	0	0	0	553	0	0	0	0	4	1	1	0	0	0	0	0	0	0	0	0	0	0	0	0	5	0	0	7	0	0
Rogativa	10	2	Spring	10	0	0	0	0	0	0	0	0	0	238	0	0	0	0	0	0	0	51	1229	0	0	0	0	3	2	0	0	0	0	0	0	1	0	0	0	0	0	0	0	11	0	3	3	0	0
Rogativa	11	1	Spring	21	0	0	0	0	0	0	0	0	0	92	0	0	0	0	0	0	0	0	1288	0	0	0	0	1	0	0	0	0	0	0	0	0	0	0	0	0	0	0	0	0	1	0	0	1	0
Rogativa	11	2	Spring	10	0	0	0	0	0	0	0	0	0	54	0	0	0	0	0	0	2	0	850	0	0	0	0	0	1	0	0	0	0	0	0	0	0	0	0	4	0	0	0	2	0	0	0	0	0
Rogativa	12	1	Spring	4	0	0	0	0	0	0	0	0	0	8	0	0	0	0	0	0	0	0	168	0	0	0	0	0	0	0	0	0	0	3	0	0	0	0	0	1	0	0	0	0	0	0	0	0	0
Rogativa	12	2	Spring	15	0	0	0	0	0	0	0	0	0	137	0	0	34	0	0	0	0	14	593	0	0	0	2	2	0	1	1	2	0	0	5	0	0	0	6	9	2	2	0	0	1	1	4	0	0
Rogativa	13	1	Spring	1	0	0	0	0	0	0	0	0	0	19	0	0	0	0	0	0	0	3	835	0	0	0	0	1	0	0	0	0	0	0	0	0	0	0	0	0	0	0	0	3	1	0	0	0	0
Rogativa	13	2	Spring	5	0	0	0	0	0	0	0	0	0	18	0	0	0	0	0	0	0	1	403	0	0	0	0	0	0	0	0	0	0	5	0	0	0	0	0	0	0	0	0	0	0	0	0	0	0
[truncated: 42 more columns]
